# Supplementary material for: A distinct gut microbiota composition in patients with ankylosing spondylitis is associated with increased levels of fecal calprotectin
Source: Arthritis Res Ther. 2019 Nov 27;21:248. doi: 10.1186/s13075-019-2018-4 (PMC6880506; doi:10.1186/s13075-019-2018-4)
Supplement: Supplementary file 2 — Additional file 2: Figure S1. Scatterplots of Probe Signal Intensity (PSI) of fecal bacteria (Y-axis) and fecal calprotectin (mg/kg) (X-axis) in AS patients. Patients on NSAIDs are represented by circles, patients not on NSAIDs represented by squares. [file 13075_2019_2018_MOESM2_ESM.zip]

Archive with 2 entries (2 files):
- Supplementary figure 1 part 1.tiff
- Supplementary figure 1 part 2.tiff
